# Supplementary material for: Reduction in diarrhea cases following implementation of COVID-19 hand hygiene interventions in Ghana: A causal impact analysis
Source: PLoS One. 2024 Aug 29;19(8):e0309202. doi: 10.1371/journal.pone.0309202 (PMC11361678; doi:10.1371/journal.pone.0309202)
Supplement: S1 Data — (XLS) [file pone.0309202.s001.xls]

## Sheet: Sheet 1
period	region	diarrhoea	Opd attendance	protocol
2018-02-01	Ahafo	4393	62368	Pre-protocol
2018-02-01	Ashanti	15058	429733	Pre-protocol
2018-02-01	Bono	8549	152304	Pre-protocol
2018-02-01	Bono East	8928	101846	Pre-protocol
2018-02-01	Central	9875	232587	Pre-protocol
2018-02-01	Eastern	13847	266082	Pre-protocol
2018-02-01	Greater Accra	10700	313229	Pre-protocol
2018-02-01	North East	3906	30764	Pre-protocol
2018-02-01	Northern	10218	98182	Pre-protocol
2018-02-01	Oti	3632	38056	Pre-protocol
2018-02-01	Savannah	2836	32549	Pre-protocol
2018-02-01	Upper East	7765	142147	Pre-protocol
2018-02-01	Upper West	6121	74510	Pre-protocol
2018-02-01	Volta	7005	155929	Pre-protocol
2018-02-01	Western	10461	206297	Pre-protocol
2018-02-01	Western North	9443	82301	Pre-protocol
2018-03-01	Ahafo	4466	69660	Pre-protocol
2018-03-01	Ashanti	16963	445412	Pre-protocol
2018-03-01	Bono	9431	163765	Pre-protocol
2018-03-01	Bono East	8023	110509	Pre-protocol
2018-03-01	Central	10424	235768	Pre-protocol
2018-03-01	Eastern	15036	283850	Pre-protocol
2018-03-01	Greater Accra	10672	327350	Pre-protocol
2018-03-01	North East	3135	28808	Pre-protocol
2018-03-01	Northern	9086	89790	Pre-protocol
2018-03-01	Oti	3599	40980	Pre-protocol
2018-03-01	Savannah	2570	28009	Pre-protocol
2018-03-01	Upper East	7015	128165	Pre-protocol
2018-03-01	Upper West	4728	61831	Pre-protocol
2018-03-01	Volta	7723	155153	Pre-protocol
2018-03-01	Western	11092	203009	Pre-protocol
2018-03-01	Western North	4849	79658	Pre-protocol
2018-04-01	Ahafo	5132	75086	Pre-protocol
2018-04-01	Ashanti	18062	453847	Pre-protocol
2018-04-01	Bono	9267	163585	Pre-protocol
2018-04-01	Bono East	7579	114118	Pre-protocol
2018-04-01	Central	9537	231733	Pre-protocol
2018-04-01	Eastern	15220	284496	Pre-protocol
2018-04-01	Greater Accra	8810	299510	Pre-protocol
2018-04-01	North East	3403	26357	Pre-protocol
2018-04-01	Northern	8476	85019	Pre-protocol
2018-04-01	Oti	2922	39622	Pre-protocol
2018-04-01	Savannah	2408	28125	Pre-protocol
2018-04-01	Upper East	6335	119394	Pre-protocol
2018-04-01	Upper West	4723	62541	Pre-protocol
2018-04-01	Volta	6606	154654	Pre-protocol
2018-04-01	Western	9598	193886	Pre-protocol
2018-04-01	Western North	10520	87851	Pre-protocol
2018-05-01	Ahafo	4154	79852	Pre-protocol
2018-05-01	Ashanti	15871	488565	Pre-protocol
2018-05-01	Bono	8324	172516	Pre-protocol
2018-05-01	Bono East	6287	119491	Pre-protocol
2018-05-01	Central	11211	236781	Pre-protocol
2018-05-01	Eastern	15038	316813	Pre-protocol
2018-05-01	Greater Accra	9991	332471	Pre-protocol
2018-05-01	North East	3133	31402	Pre-protocol
2018-05-01	Northern	8866	89419	Pre-protocol
2018-05-01	Oti	3219	44490	Pre-protocol
2018-05-01	Savannah	2628	30878	Pre-protocol
2018-05-01	Upper East	6348	123095	Pre-protocol
2018-05-01	Upper West	4393	65552	Pre-protocol
2018-05-01	Volta	6351	162501	Pre-protocol
2018-05-01	Western	10572	203841	Pre-protocol
2018-05-01	Western North	6196	97157	Pre-protocol
2018-06-01	Ahafo	4195	80379	Pre-protocol
2018-06-01	Ashanti	14772	472412	Pre-protocol
2018-06-01	Bono	7840	178907	Pre-protocol
2018-06-01	Bono East	7559	121608	Pre-protocol
2018-06-01	Central	10833	255063	Pre-protocol
2018-06-01	Eastern	16078	347175	Pre-protocol
2018-06-01	Greater Accra	10941	352659	Pre-protocol
2018-06-01	North East	3169	23934	Pre-protocol
2018-06-01	Northern	10167	96278	Pre-protocol
2018-06-01	Oti	3247	45358	Pre-protocol
2018-06-01	Savannah	2951	38859	Pre-protocol
2018-06-01	Upper East	6449	121252	Pre-protocol
2018-06-01	Upper West	4226	72016	Pre-protocol
2018-06-01	Volta	6555	172436	Pre-protocol
2018-06-01	Western	10731	213202	Pre-protocol
2018-06-01	Western North	9941	94757	Pre-protocol
2018-07-01	Ahafo	4193	70514	Pre-protocol
2018-07-01	Ashanti	13989	456600	Pre-protocol
2018-07-01	Bono	7314	180478	Pre-protocol
2018-07-01	Bono East	5947	126943	Pre-protocol
2018-07-01	Central	9736	268688	Pre-protocol
2018-07-01	Eastern	15191	329965	Pre-protocol
2018-07-01	Greater Accra	11212	383023	Pre-protocol
2018-07-01	North East	4201	29757	Pre-protocol
2018-07-01	Northern	8970	108483	Pre-protocol
2018-07-01	Oti	2979	49458	Pre-protocol
2018-07-01	Savannah	3390	36161	Pre-protocol
2018-07-01	Upper East	9944	151020	Pre-protocol
2018-07-01	Upper West	4262	70650	Pre-protocol
2018-07-01	Volta	6571	180861	Pre-protocol
2018-07-01	Western	11762	222927	Pre-protocol
2018-07-01	Western North	7457	88700	Pre-protocol
2018-08-01	Ahafo	3930	72217	Pre-protocol
2018-08-01	Ashanti	13004	435252	Pre-protocol
2018-08-01	Bono	7288	167480	Pre-protocol
2018-08-01	Bono East	6011	124977	Pre-protocol
2018-08-01	Central	8891	229699	Pre-protocol
2018-08-01	Eastern	12626	288136	Pre-protocol
2018-08-01	Greater Accra	8334	320219	Pre-protocol
2018-08-01	North East	3803	31993	Pre-protocol
2018-08-01	Northern	9303	104712	Pre-protocol
2018-08-01	Oti	3157	48882	Pre-protocol
2018-08-01	Savannah	3074	42537	Pre-protocol
2018-08-01	Upper East	8804	161776	Pre-protocol
2018-08-01	Upper West	4446	74468	Pre-protocol
2018-08-01	Volta	6188	153337	Pre-protocol
2018-08-01	Western	10025	199024	Pre-protocol
2018-08-01	Western North	6570	90314	Pre-protocol
2018-09-01	Ahafo	3673	61424	Pre-protocol
2018-09-01	Ashanti	10880	391447	Pre-protocol
2018-09-01	Bono	6860	146445	Pre-protocol
2018-09-01	Bono East	7070	113005	Pre-protocol
2018-09-01	Central	7704	212464	Pre-protocol
2018-09-01	Eastern	11441	260210	Pre-protocol
2018-09-01	Greater Accra	6973	273458	Pre-protocol
2018-09-01	North East	4410	32258	Pre-protocol
2018-09-01	Northern	8589	109222	Pre-protocol
2018-09-01	Oti	3072	44529	Pre-protocol
2018-09-01	Savannah	2412	45023	Pre-protocol
2018-09-01	Upper East	6796	182745	Pre-protocol
2018-09-01	Upper West	5794	87811	Pre-protocol
2018-09-01	Volta	4729	141089	Pre-protocol
2018-09-01	Western	9434	174647	Pre-protocol
2018-09-01	Western North	6506	79846	Pre-protocol
2018-10-01	Ahafo	4268	81443	Pre-protocol
2018-10-01	Ashanti	14287	492387	Pre-protocol
2018-10-01	Bono	7724	190382	Pre-protocol
2018-10-01	Bono East	7547	145274	Pre-protocol
2018-10-01	Central	8230	249216	Pre-protocol
2018-10-01	Eastern	13740	312522	Pre-protocol
2018-10-01	Greater Accra	6637	319993	Pre-protocol
2018-10-01	North East	3797	45886	Pre-protocol
2018-10-01	Northern	12207	122978	Pre-protocol
2018-10-01	Oti	3435	53101	Pre-protocol
2018-10-01	Savannah	2289	49309	Pre-protocol
2018-10-01	Upper East	7380	211993	Pre-protocol
2018-10-01	Upper West	5657	113347	Pre-protocol
2018-10-01	Volta	7107	177290	Pre-protocol
2018-10-01	Western	10556	230664	Pre-protocol
2018-10-01	Western North	8540	100843	Pre-protocol
2018-11-01	Ahafo	4181	76156	Pre-protocol
2018-11-01	Ashanti	12665	507949	Pre-protocol
2018-11-01	Bono	7345	186141	Pre-protocol
2018-11-01	Bono East	7061	125237	Pre-protocol
2018-11-01	Central	8327	246371	Pre-protocol
2018-11-01	Eastern	12327	324597	Pre-protocol
2018-11-01	Greater Accra	6801	315661	Pre-protocol
2018-11-01	North East	2653	33951	Pre-protocol
2018-11-01	Northern	8607	113525	Pre-protocol
2018-11-01	Oti	2809	44646	Pre-protocol
2018-11-01	Savannah	2570	39095	Pre-protocol
2018-11-01	Upper East	5469	166242	Pre-protocol
2018-11-01	Upper West	5487	91205	Pre-protocol
2018-11-01	Volta	5513	168650	Pre-protocol
2018-11-01	Western	10488	213366	Pre-protocol
2018-11-01	Western North	3924	107210	Pre-protocol
2018-12-01	Ahafo	3704	64549	Pre-protocol
2018-12-01	Ashanti	10975	448469	Pre-protocol
2018-12-01	Bono	5695	142818	Pre-protocol
2018-12-01	Bono East	5607	121614	Pre-protocol
2018-12-01	Central	7185	233706	Pre-protocol
2018-12-01	Eastern	10420	282568	Pre-protocol
2018-12-01	Greater Accra	6098	292327	Pre-protocol
2018-12-01	North East	2287	25147	Pre-protocol
2018-12-01	Northern	7705	79374	Pre-protocol
2018-12-01	Oti	2375	35060	Pre-protocol
2018-12-01	Savannah	2122	29346	Pre-protocol
2018-12-01	Upper East	5033	114851	Pre-protocol
2018-12-01	Upper West	4489	58959	Pre-protocol
2018-12-01	Volta	4048	128614	Pre-protocol
2018-12-01	Western	9291	189319	Pre-protocol
2018-12-01	Western North	11139	97596	Pre-protocol
2019-01-01	Ahafo	3725	69830	Pre-protocol
2019-01-01	Ashanti	11730	485243	Pre-protocol
2019-01-01	Bono	6726	149825	Pre-protocol
2019-01-01	Bono East	6943	114177	Pre-protocol
2019-01-01	Central	7947	231080	Pre-protocol
2019-01-01	Eastern	10777	286863	Pre-protocol
2019-01-01	Greater Accra	8214	328675	Pre-protocol
2019-01-01	North East	4170	31614	Pre-protocol
2019-01-01	Northern	9297	95752	Pre-protocol
2019-01-01	Oti	2715	39797	Pre-protocol
2019-01-01	Savannah	2800	29856	Pre-protocol
2019-01-01	Upper East	7027	143907	Pre-protocol
2019-01-01	Upper West	5173	65410	Pre-protocol
2019-01-01	Volta	5351	141898	Pre-protocol
2019-01-01	Western	9603	203548	Pre-protocol
2019-01-01	Western North	3095	84910	Pre-protocol
2019-02-01	Ahafo	3810	69017	Pre-protocol
2019-02-01	Ashanti	14208	453960	Pre-protocol
2019-02-01	Bono	7916	156556	Pre-protocol
2019-02-01	Bono East	7969	114501	Pre-protocol
2019-02-01	Central	8592	220887	Pre-protocol
2019-02-01	Eastern	13075	272012	Pre-protocol
2019-02-01	Greater Accra	7428	310854	Pre-protocol
2019-02-01	North East	3450	29140	Pre-protocol
2019-02-01	Northern	8323	86651	Pre-protocol
2019-02-01	Oti	3950	40207	Pre-protocol
2019-02-01	Savannah	2765	27270	Pre-protocol
2019-02-01	Upper East	6988	134603	Pre-protocol
2019-02-01	Upper West	6694	70285	Pre-protocol
2019-02-01	Volta	5963	135609	Pre-protocol
2019-02-01	Western	9370	190809	Pre-protocol
2019-02-01	Western North	4228	77555	Pre-protocol
2019-03-01	Ahafo	4230	71729	Pre-protocol
2019-03-01	Ashanti	16675	482861	Pre-protocol
2019-03-01	Bono	8586	164423	Pre-protocol
2019-03-01	Bono East	8188	138627	Pre-protocol
2019-03-01	Central	8985	224331	Pre-protocol
2019-03-01	Eastern	14314	284375	Pre-protocol
2019-03-01	Greater Accra	8533	319655	Pre-protocol
2019-03-01	North East	3299	30871	Pre-protocol
2019-03-01	Northern	7379	87129	Pre-protocol
2019-03-01	Oti	3498	39097	Pre-protocol
2019-03-01	Savannah	2828	31207	Pre-protocol
2019-03-01	Upper East	5812	134583	Pre-protocol
2019-03-01	Upper West	6493	73778	Pre-protocol
2019-03-01	Volta	6118	143989	Pre-protocol
2019-03-01	Western	9778	198680	Pre-protocol
2019-03-01	Western North	4695	79340	Pre-protocol
2019-04-01	Ahafo	4335	73089	Pre-protocol
2019-04-01	Ashanti	37527	486238	Pre-protocol
2019-04-01	Bono	7881	149058	Pre-protocol
2019-04-01	Bono East	7982	115053	Pre-protocol
2019-04-01	Central	8174	231837	Pre-protocol
2019-04-01	Eastern	14903	280738	Pre-protocol
2019-04-01	Greater Accra	8536	321858	Pre-protocol
2019-04-01	North East	3259	33280	Pre-protocol
2019-04-01	Northern	7248	73925	Pre-protocol
2019-04-01	Oti	2903	39287	Pre-protocol
2019-04-01	Savannah	2144	26347	Pre-protocol
2019-04-01	Upper East	5314	123726	Pre-protocol
2019-04-01	Upper West	4776	65023	Pre-protocol
2019-04-01	Volta	5235	140444	Pre-protocol
2019-04-01	Western	11040	194594	Pre-protocol
2019-04-01	Western North	7905	83409	Pre-protocol
2019-05-01	Ahafo	5346	83926	Pre-protocol
2019-05-01	Ashanti	16375	534432	Pre-protocol
2019-05-01	Bono	8998	193043	Pre-protocol
2019-05-01	Bono East	10983	133411	Pre-protocol
2019-05-01	Central	8899	259118	Pre-protocol
2019-05-01	Eastern	15930	322064	Pre-protocol
2019-05-01	Greater Accra	9140	318266	Pre-protocol
2019-05-01	North East	2588	26445	Pre-protocol
2019-05-01	Northern	8902	75105	Pre-protocol
2019-05-01	Oti	3496	46090	Pre-protocol
2019-05-01	Savannah	2890	30484	Pre-protocol
2019-05-01	Upper East	6729	128405	Pre-protocol
2019-05-01	Upper West	4856	66095	Pre-protocol
2019-05-01	Volta	6031	159342	Pre-protocol
2019-05-01	Western	10882	218176	Pre-protocol
2019-05-01	Western North	3960	85043	Pre-protocol
2019-06-01	Ahafo	5000	85879	Pre-protocol
2019-06-01	Ashanti	15825	527132	Pre-protocol
2019-06-01	Bono	9550	199955	Pre-protocol
2019-06-01	Bono East	8048	147243	Pre-protocol
2019-06-01	Central	9280	251849	Pre-protocol
2019-06-01	Eastern	15614	318766	Pre-protocol
2019-06-01	Greater Accra	9541	318270	Pre-protocol
2019-06-01	North East	2162	27943	Pre-protocol
2019-06-01	Northern	9849	89566	Pre-protocol
2019-06-01	Oti	3466	43974	Pre-protocol
2019-06-01	Savannah	3419	36204	Pre-protocol
2019-06-01	Upper East	8731	127227	Pre-protocol
2019-06-01	Upper West	7230	83631	Pre-protocol
2019-06-01	Volta	6899	161405	Pre-protocol
2019-06-01	Western	10571	201810	Pre-protocol
2019-06-01	Western North	4089	89079	Pre-protocol
2019-07-01	Ahafo	4775	89837	Pre-protocol
2019-07-01	Ashanti	15127	544183	Pre-protocol
2019-07-01	Bono	7573	212380	Pre-protocol
2019-07-01	Bono East	8223	160089	Pre-protocol
2019-07-01	Central	9870	264871	Pre-protocol
2019-07-01	Eastern	16302	362174	Pre-protocol
2019-07-01	Greater Accra	10000	371382	Pre-protocol
2019-07-01	North East	4103	42716	Pre-protocol
2019-07-01	Northern	13056	127670	Pre-protocol
2019-07-01	Oti	5154	51032	Pre-protocol
2019-07-01	Savannah	3320	46295	Pre-protocol
2019-07-01	Upper East	9400	168354	Pre-protocol
2019-07-01	Upper West	7525	104370	Pre-protocol
2019-07-01	Volta	6445	182364	Pre-protocol
2019-07-01	Western	11769	242004	Pre-protocol
2019-07-01	Western North	3862	92477	Pre-protocol
2019-08-01	Ahafo	4079	74556	Pre-protocol
2019-08-01	Ashanti	13898	480707	Pre-protocol
2019-08-01	Bono	6940	181102	Pre-protocol
2019-08-01	Bono East	6382	140371	Pre-protocol
2019-08-01	Central	8944	235209	Pre-protocol
2019-08-01	Eastern	13956	326862	Pre-protocol
2019-08-01	Greater Accra	10781	356013	Pre-protocol
2019-08-01	North East	4647	46245	Pre-protocol
2019-08-01	Northern	8196	106877	Pre-protocol
2019-08-01	Oti	3387	50166	Pre-protocol
2019-08-01	Savannah	2630	38417	Pre-protocol
2019-08-01	Upper East	8178	185698	Pre-protocol
2019-08-01	Upper West	6329	99337	Pre-protocol
2019-08-01	Volta	5089	160055	Pre-protocol
2019-08-01	Western	10404	208435	Pre-protocol
2019-08-01	Western North	3491	85859	Pre-protocol
2019-09-01	Ahafo	4105	70839	Pre-protocol
2019-09-01	Ashanti	13382	467977	Pre-protocol
2019-09-01	Bono	6723	160181	Pre-protocol
2019-09-01	Bono East	6235	128813	Pre-protocol
2019-09-01	Central	8414	225844	Pre-protocol
2019-09-01	Eastern	12663	292347	Pre-protocol
2019-09-01	Greater Accra	10546	371400	Pre-protocol
2019-09-01	North East	4550	46361	Pre-protocol
2019-09-01	Northern	8752	116248	Pre-protocol
2019-09-01	Oti	3106	47240	Pre-protocol
2019-09-01	Savannah	2570	39288	Pre-protocol
2019-09-01	Upper East	7201	185445	Pre-protocol
2019-09-01	Upper West	7158	109289	Pre-protocol
2019-09-01	Volta	4980	143862	Pre-protocol
2019-09-01	Western	9246	192488	Pre-protocol
2019-09-01	Western North	5890	88929	Pre-protocol
2019-10-01	Ahafo	4369	88777	Pre-protocol
2019-10-01	Ashanti	16556	611442	Pre-protocol
2019-10-01	Bono	8543	191343	Pre-protocol
2019-10-01	Bono East	8851	160469	Pre-protocol
2019-10-01	Central	10075	275953	Pre-protocol
2019-10-01	Eastern	14755	356144	Pre-protocol
2019-10-01	Greater Accra	8499	448309	Pre-protocol
2019-10-01	North East	4184	48880	Pre-protocol
2019-10-01	Northern	10038	129092	Pre-protocol
2019-10-01	Oti	3823	57267	Pre-protocol
2019-10-01	Savannah	2846	44001	Pre-protocol
2019-10-01	Upper East	7229	225809	Pre-protocol
2019-10-01	Upper West	6316	125633	Pre-protocol
2019-10-01	Volta	5845	184773	Pre-protocol
2019-10-01	Western	9629	236190	Pre-protocol
2019-10-01	Western North	3839	99935	Pre-protocol
2019-11-01	Ahafo	4227	81926	Pre-protocol
2019-11-01	Ashanti	15090	561912	Pre-protocol
2019-11-01	Bono	9112	195607	Pre-protocol
2019-11-01	Bono East	7876	149386	Pre-protocol
2019-11-01	Central	9213	301857	Pre-protocol
2019-11-01	Eastern	15171	365703	Pre-protocol
2019-11-01	Greater Accra	9407	435399	Pre-protocol
2019-11-01	North East	3717	45963	Pre-protocol
2019-11-01	Northern	9325	112783	Pre-protocol
2019-11-01	Oti	3906	55486	Pre-protocol
2019-11-01	Savannah	2571	42028	Pre-protocol
2019-11-01	Upper East	6324	191784	Pre-protocol
2019-11-01	Upper West	5532	112851	Pre-protocol
2019-11-01	Volta	5552	178836	Pre-protocol
2019-11-01	Western	10354	259593	Pre-protocol
2019-11-01	Western North	4006	100420	Pre-protocol
2019-12-01	Ahafo	3652	71919	Pre-protocol
2019-12-01	Ashanti	12030	468798	Pre-protocol
2019-12-01	Bono	6529	169918	Pre-protocol
2019-12-01	Bono East	5858	122778	Pre-protocol
2019-12-01	Central	7828	245214	Pre-protocol
2019-12-01	Eastern	11429	295633	Pre-protocol
2019-12-01	Greater Accra	7951	365440	Pre-protocol
2019-12-01	North East	2850	30608	Pre-protocol
2019-12-01	Northern	8346	115452	Pre-protocol
2019-12-01	Oti	3187	45804	Pre-protocol
2019-12-01	Savannah	1953	29617	Pre-protocol
2019-12-01	Upper East	4884	135304	Pre-protocol
2019-12-01	Upper West	4707	81434	Pre-protocol
2019-12-01	Volta	4513	151426	Pre-protocol
2019-12-01	Western	8335	205300	Pre-protocol
2019-12-01	Western North	3505	89842	Pre-protocol
2020-01-01	Ahafo	4139	75369	Pre-protocol
2020-01-01	Ashanti	13012	502131	Pre-protocol
2020-01-01	Bono	6252	160064	Pre-protocol
2020-01-01	Bono East	6938	121259	Pre-protocol
2020-01-01	Central	7871	236311	Pre-protocol
2020-01-01	Eastern	11476	305973	Pre-protocol
2020-01-01	Greater Accra	7940	402200	Pre-protocol
2020-01-01	North East	4352	34182	Pre-protocol
2020-01-01	Northern	9484	103998	Pre-protocol
2020-01-01	Oti	3686	44150	Pre-protocol
2020-01-01	Savannah	2692	29898	Pre-protocol
2020-01-01	Upper East	5947	121438	Pre-protocol
2020-01-01	Upper West	5027	67517	Pre-protocol
2020-01-01	Volta	5313	150871	Pre-protocol
2020-01-01	Western	9712	206175	Pre-protocol
2020-01-01	Western North	3432	89236	Pre-protocol
2020-02-01	Ahafo	4334	72002	Pre-protocol
2020-02-01	Ashanti	15236	489651	Pre-protocol
2020-02-01	Bono	8122	159306	Pre-protocol
2020-02-01	Bono East	7666	124885	Pre-protocol
2020-02-01	Central	8543	226989	Pre-protocol
2020-02-01	Eastern	12970	292036	Pre-protocol
2020-02-01	Greater Accra	9214	401924	Pre-protocol
2020-02-01	North East	3640	33658	Pre-protocol
2020-02-01	Northern	7783	94114	Pre-protocol
2020-02-01	Oti	4181	43668	Pre-protocol
2020-02-01	Savannah	2529	29509	Pre-protocol
2020-02-01	Upper East	6364	120061	Pre-protocol
2020-02-01	Upper West	6061	72426	Pre-protocol
2020-02-01	Volta	6582	153026	Pre-protocol
2020-02-01	Western	10202	190246	Pre-protocol
2020-02-01	Western North	3688	78197	Pre-protocol
2020-03-01	Ahafo	3685	66263	Protocol
2020-03-01	Ashanti	15046	447481	Protocol
2020-03-01	Bono	7976	152582	Protocol
2020-03-01	Bono East	5694	112145	Protocol
2020-03-01	Central	8605	220383	Protocol
2020-03-01	Eastern	11821	272704	Protocol
2020-03-01	Greater Accra	8099	331715	Protocol
2020-03-01	North East	2631	32043	Protocol
2020-03-01	Northern	6059	80241	Protocol
2020-03-01	Oti	3065	39122	Protocol
2020-03-01	Savannah	1814	27425	Protocol
2020-03-01	Upper East	4743	118918	Protocol
2020-03-01	Upper West	6030	76601	Protocol
2020-03-01	Volta	5990	136421	Protocol
2020-03-01	Western	9553	192019	Protocol
2020-03-01	Western North	3700	77543	Protocol
2020-04-01	Ahafo	4094	62281	Protocol
2020-04-01	Ashanti	11093	371600	Protocol
2020-04-01	Bono	6737	135518	Protocol
2020-04-01	Bono East	5867	96982	Protocol
2020-04-01	Central	6162	162368	Protocol
2020-04-01	Eastern	9795	223858	Protocol
2020-04-01	Greater Accra	4069	226897	Protocol
2020-04-01	North East	2176	28481	Protocol
2020-04-01	Northern	4321	58650	Protocol
2020-04-01	Oti	2624	34748	Protocol
2020-04-01	Savannah	1514	23566	Protocol
2020-04-01	Upper East	3948	92560	Protocol
2020-04-01	Upper West	3797	58191	Protocol
2020-04-01	Volta	3652	95344	Protocol
2020-04-01	Western	7289	159352	Protocol
2020-04-01	Western North	7542	74846	Protocol
2020-05-01	Ahafo	3498	64447	Protocol
2020-05-01	Ashanti	11406	409466	Protocol
2020-05-01	Bono	6944	159723	Protocol
2020-05-01	Bono East	6615	116333	Protocol
2020-05-01	Central	5887	172138	Protocol
2020-05-01	Eastern	11211	232280	Protocol
2020-05-01	Greater Accra	5279	281870	Protocol
2020-05-01	North East	2412	27477	Protocol
2020-05-01	Northern	5697	67602	Protocol
2020-05-01	Oti	2377	36895	Protocol
2020-05-01	Savannah	2286	47543	Protocol
2020-05-01	Upper East	5311	96932	Protocol
2020-05-01	Upper West	4121	58444	Protocol
2020-05-01	Volta	2952	100314	Protocol
2020-05-01	Western	8057	168940	Protocol
2020-05-01	Western North	3314	71040	Protocol
2020-06-01	Ahafo	3252	65577	Protocol
2020-06-01	Ashanti	10898	428402	Protocol
2020-06-01	Bono	6264	156147	Protocol
2020-06-01	Bono East	6702	112504	Protocol
2020-06-01	Central	6893	194886	Protocol
2020-06-01	Eastern	13664	266112	Protocol
2020-06-01	Greater Accra	6109	338093	Protocol
2020-06-01	North East	2646	33674	Protocol
2020-06-01	Northern	5584	73799	Protocol
2020-06-01	Oti	2566	40473	Protocol
2020-06-01	Savannah	2212	31934	Protocol
2020-06-01	Upper East	6234	105243	Protocol
2020-06-01	Upper West	4999	70004	Protocol
2020-06-01	Volta	4060	117487	Protocol
2020-06-01	Western	7963	172267	Protocol
2020-06-01	Western North	3564	78401	Protocol
2020-07-01	Ahafo	3586	64265	Protocol
2020-07-01	Ashanti	12257	427040	Protocol
2020-07-01	Bono	6710	167673	Protocol
2020-07-01	Bono East	6510	123854	Protocol
2020-07-01	Central	7402	213492	Protocol
2020-07-01	Eastern	12156	290772	Protocol
2020-07-01	Greater Accra	7482	348011	Protocol
2020-07-01	North East	4184	41140	Protocol
2020-07-01	Northern	6478	94445	Protocol
2020-07-01	Oti	3020	42149	Protocol
2020-07-01	Savannah	2372	35710	Protocol
2020-07-01	Upper East	7829	153381	Protocol
2020-07-01	Upper West	5605	91509	Protocol
2020-07-01	Volta	4451	130005	Protocol
2020-07-01	Western	8484	182130	Protocol
2020-07-01	Western North	4067	83493	Protocol
2020-08-01	Ahafo	3563	67351	Protocol
2020-08-01	Ashanti	11499	404596	Protocol
2020-08-01	Bono	5875	163667	Protocol
2020-08-01	Bono East	6956	116899	Protocol
2020-08-01	Central	6695	201940	Protocol
2020-08-01	Eastern	12225	278751	Protocol
2020-08-01	Greater Accra	6750	350407	Protocol
2020-08-01	North East	3523	42471	Protocol
2020-08-01	Northern	5932	91310	Protocol
2020-08-01	Oti	3123	44603	Protocol
2020-08-01	Savannah	2253	30133	Protocol
2020-08-01	Upper East	5382	132467	Protocol
2020-08-01	Upper West	4272	83114	Protocol
2020-08-01	Volta	3889	129496	Protocol
2020-08-01	Western	7845	179033	Protocol
2020-08-01	Western North	4125	78619	Protocol
2020-09-01	Ahafo	3038	58068	Protocol
2020-09-01	Ashanti	9409	385598	Protocol
2020-09-01	Bono	5650	144557	Protocol
2020-09-01	Bono East	5662	107248	Protocol
2020-09-01	Central	6045	176421	Protocol
2020-09-01	Eastern	8546	230281	Protocol
2020-09-01	Greater Accra	6377	334615	Protocol
2020-09-01	North East	2871	32040	Protocol
2020-09-01	Northern	5292	84859	Protocol
2020-09-01	Oti	2428	39241	Protocol
2020-09-01	Savannah	1510	37006	Protocol
2020-09-01	Upper East	4616	136510	Protocol
2020-09-01	Upper West	3499	73846	Protocol
2020-09-01	Volta	3181	116539	Protocol
2020-09-01	Western	7140	150668	Protocol
2020-09-01	Western North	3597	70470	Protocol
2020-10-01	Ahafo	4042	73126	Protocol
2020-10-01	Ashanti	17702	529081	Protocol
2020-10-01	Bono	7089	177577	Protocol
2020-10-01	Bono East	7613	136247	Protocol
2020-10-01	Central	8231	221165	Protocol
2020-10-01	Eastern	11051	281217	Protocol
2020-10-01	Greater Accra	7192	386579	Protocol
2020-10-01	North East	4500	52642	Protocol
2020-10-01	Northern	9434	123366	Protocol
2020-10-01	Oti	3025	47634	Protocol
2020-10-01	Savannah	3508	43852	Protocol
2020-10-01	Upper East	6162	189681	Protocol
2020-10-01	Upper West	4507	103603	Protocol
2020-10-01	Volta	3685	131131	Protocol
2020-10-01	Western	9257	195451	Protocol
2020-10-01	Western North	4125	83526	Protocol
2020-11-01	Ahafo	3959	79117	Protocol
2020-11-01	Ashanti	13129	530981	Protocol
2020-11-01	Bono	7534	189874	Protocol
2020-11-01	Bono East	7003	129897	Protocol
2020-11-01	Central	8913	250349	Protocol
2020-11-01	Eastern	14003	314664	Protocol
2020-11-01	Greater Accra	6918	405565	Protocol
2020-11-01	North East	3796	45154	Protocol
2020-11-01	Northern	9748	127920	Protocol
2020-11-01	Oti	3653	48853	Protocol
2020-11-01	Savannah	2848	35346	Protocol
2020-11-01	Upper East	5504	158995	Protocol
2020-11-01	Upper West	3886	85599	Protocol
2020-11-01	Volta	4884	167748	Protocol
2020-11-01	Western	9341	220202	Protocol
2020-11-01	Western North	4591	98707	Protocol
2020-12-01	Ahafo	3507	71087	Protocol
2020-12-01	Ashanti	12053	486429	Protocol
2020-12-01	Bono	6354	167546	Protocol
2020-12-01	Bono East	6551	113850	Protocol
2020-12-01	Central	8335	236350	Protocol
2020-12-01	Eastern	11213	317598	Protocol
2020-12-01	Greater Accra	6443	373025	Protocol
2020-12-01	North East	3099	35587	Protocol
2020-12-01	Northern	6820	173911	Protocol
2020-12-01	Oti	3146	44477	Protocol
2020-12-01	Savannah	2771	30774	Protocol
2020-12-01	Upper East	5648	124733	Protocol
2020-12-01	Upper West	4432	70829	Protocol
2020-12-01	Volta	4089	153084	Protocol
2020-12-01	Western	9129	212157	Protocol
2020-12-01	Western North	6160	97189	Protocol
2021-01-01	Ahafo	3607	70494	Protocol
2021-01-01	Ashanti	13584	511233	Protocol
2021-01-01	Bono	6177	151145	Protocol
2021-01-01	Bono East	7421	116918	Protocol
2021-01-01	Central	8024	242090	Protocol
2021-01-01	Eastern	11616	303450	Protocol
2021-01-01	Greater Accra	6955	406540	Protocol
2021-01-01	North East	4854	41072	Protocol
2021-01-01	Northern	7748	100883	Protocol
2021-01-01	Oti	3084	41048	Protocol
2021-01-01	Savannah	2172	28649	Protocol
2021-01-01	Upper East	6583	121276	Protocol
2021-01-01	Upper West	5377	67524	Protocol
2021-01-01	Volta	4429	140591	Protocol
2021-01-01	Western	9223	211295	Protocol
2021-01-01	Western North	5257	83600	Protocol
2021-02-01	Ahafo	3618	67614	Protocol
2021-02-01	Ashanti	14533	469662	Protocol
2021-02-01	Bono	6214	152304	Protocol
2021-02-01	Bono East	7516	116916	Protocol
2021-02-01	Central	8068	224491	Protocol
2021-02-01	Eastern	12021	283346	Protocol
2021-02-01	Greater Accra	6536	373002	Protocol
2021-02-01	North East	2829	29579	Protocol
2021-02-01	Northern	7853	93325	Protocol
2021-02-01	Oti	3058	40732	Protocol
2021-02-01	Savannah	2094	27640	Protocol
2021-02-01	Upper East	8218	124009	Protocol
2021-02-01	Upper West	5000	66446	Protocol
2021-02-01	Volta	4899	133648	Protocol
2021-02-01	Western	9349	189542	Protocol
2021-02-01	Western North	4213	79375	Protocol
2021-03-01	Ahafo	3885	72618	Protocol
2021-03-01	Ashanti	17547	512491	Protocol
2021-03-01	Bono	7684	157792	Protocol
2021-03-01	Bono East	8247	119391	Protocol
2021-03-01	Central	8233	234410	Protocol
2021-03-01	Eastern	11826	298285	Protocol
2021-03-01	Greater Accra	6984	424768	Protocol
2021-03-01	North East	4559	34042	Protocol
2021-03-01	Northern	6627	95758	Protocol
2021-03-01	Oti	3618	42972	Protocol
2021-03-01	Savannah	2086	27431	Protocol
2021-03-01	Upper East	7097	130317	Protocol
2021-03-01	Upper West	5386	67577	Protocol
2021-03-01	Volta	4836	135053	Protocol
2021-03-01	Western	10535	193712	Protocol
2021-03-01	Western North	3973	78726	Protocol
2021-04-01	Ahafo	4218	73947	Protocol
2021-04-01	Ashanti	17127	518104	Protocol
2021-04-01	Bono	8054	166544	Protocol
2021-04-01	Bono East	7566	117597	Protocol
2021-04-01	Central	8399	237308	Protocol
2021-04-01	Eastern	13233	297330	Protocol
2021-04-01	Greater Accra	6306	392554	Protocol
2021-04-01	North East	3114	29084	Protocol
2021-04-01	Northern	5779	88683	Protocol
2021-04-01	Oti	3760	41725	Protocol
2021-04-01	Savannah	1899	26193	Protocol
2021-04-01	Upper East	5127	116463	Protocol
2021-04-01	Upper West	4633	60787	Protocol
2021-04-01	Volta	5305	141817	Protocol
2021-04-01	Western	8771	188344	Protocol
2021-04-01	Western North	4757	84599	Protocol
2021-05-01	Ahafo	4022	60318	Protocol
2021-05-01	Ashanti	15872	531272	Protocol
2021-05-01	Bono	8228	172407	Protocol
2021-05-01	Bono East	8364	131778	Protocol
2021-05-01	Central	8152	233683	Protocol
2021-05-01	Eastern	13532	316797	Protocol
2021-05-01	Greater Accra	7219	410902	Protocol
2021-05-01	North East	3808	30285	Protocol
2021-05-01	Northern	6037	84934	Protocol
2021-05-01	Oti	3521	49146	Protocol
2021-05-01	Savannah	1948	26358	Protocol
2021-05-01	Upper East	5775	121788	Protocol
2021-05-01	Upper West	4331	62955	Protocol
2021-05-01	Volta	5571	156433	Protocol
2021-05-01	Western	8985	193873	Protocol
2021-05-01	Western North	5830	90311	Protocol
2021-06-01	Ahafo	4549	78921	Protocol
2021-06-01	Ashanti	16178	556243	Protocol
2021-06-01	Bono	9171	200628	Protocol
2021-06-01	Bono East	9523	141733	Protocol
2021-06-01	Central	8699	249985	Protocol
2021-06-01	Eastern	14092	355998	Protocol
2021-06-01	Greater Accra	8592	446176	Protocol
2021-06-01	North East	5991	41163	Protocol
2021-06-01	Northern	9190	113433	Protocol
2021-06-01	Oti	3471	48109	Protocol
2021-06-01	Savannah	3311	35353	Protocol
2021-06-01	Upper East	7337	134702	Protocol
2021-06-01	Upper West	6354	83634	Protocol
2021-06-01	Volta	5926	162752	Protocol
2021-06-01	Western	11047	213926	Protocol
2021-06-01	Western North	13109	89250	Protocol
2021-07-01	Ahafo	5156	90270	Protocol
2021-07-01	Ashanti	16545	559881	Protocol
2021-07-01	Bono	10205	226580	Protocol
2021-07-01	Bono East	10275	159843	Protocol
2021-07-01	Central	10542	286450	Protocol
2021-07-01	Eastern	17010	380279	Protocol
2021-07-01	Greater Accra	11729	523843	Protocol
2021-07-01	North East	7654	55814	Protocol
2021-07-01	Northern	10918	135851	Protocol
2021-07-01	Oti	4008	54443	Protocol
2021-07-01	Savannah	3390	41888	Protocol
2021-07-01	Upper East	8184	156771	Protocol
2021-07-01	Upper West	7374	113551	Protocol
2021-07-01	Volta	6879	177102	Protocol
2021-07-01	Western	12877	237933	Protocol
2021-07-01	Western North	5527	94121	Protocol
2021-08-01	Ahafo	4898	79707	Protocol
2021-08-01	Ashanti	14249	482701	Protocol
2021-08-01	Bono	8585	192036	Protocol
2021-08-01	Bono East	7915	139009	Protocol
2021-08-01	Central	8715	256386	Protocol
2021-08-01	Eastern	17699	343952	Protocol
2021-08-01	Greater Accra	10368	462702	Protocol
2021-08-01	North East	5909	54263	Protocol
2021-08-01	Northern	7516	122231	Protocol
2021-08-01	Oti	3929	52997	Protocol
2021-08-01	Savannah	2932	41583	Protocol
2021-08-01	Upper East	6569	170066	Protocol
2021-08-01	Upper West	4822	95554	Protocol
2021-08-01	Volta	5996	173415	Protocol
2021-08-01	Western	10830	213625	Protocol
2021-08-01	Western North	6757	87620	Protocol
2021-09-01	Ahafo	3644	68536	Protocol
2021-09-01	Ashanti	12408	455861	Protocol
2021-09-01	Bono	7081	174699	Protocol
2021-09-01	Bono East	8111	142119	Protocol
2021-09-01	Central	7761	227616	Protocol
2021-09-01	Eastern	13272	316509	Protocol
2021-09-01	Greater Accra	8242	401815	Protocol
2021-09-01	North East	5611	55131	Protocol
2021-09-01	Northern	8084	116692	Protocol
2021-09-01	Oti	3152	47388	Protocol
2021-09-01	Savannah	2641	39475	Protocol
2021-09-01	Upper East	6661	208448	Protocol
2021-09-01	Upper West	4955	93246	Protocol
2021-09-01	Volta	5386	160960	Protocol
2021-09-01	Western	10257	197520	Protocol
2021-09-01	Western North	3787	70851	Protocol
2021-10-01	Ahafo	3821	74484	Protocol
2021-10-01	Ashanti	12079	477718	Protocol
2021-10-01	Bono	7399	172723	Protocol
2021-10-01	Bono East	7036	162153	Protocol
2021-10-01	Central	7919	247003	Protocol
2021-10-01	Eastern	14362	849312	Protocol
2021-10-01	Greater Accra	7455	436221	Protocol
2021-10-01	North East	5674	50377	Protocol
2021-10-01	Northern	8371	116572	Protocol
2021-10-01	Oti	3226	46993	Protocol
2021-10-01	Savannah	2574	39853	Protocol
2021-10-01	Upper East	5286	181515	Protocol
2021-10-01	Upper West	4947	113761	Protocol
2021-10-01	Volta	5053	166903	Protocol
2021-10-01	Western	10093	214649	Protocol
2021-10-01	Western North	3508	78400	Protocol
2021-11-01	Ahafo	3732	78054	Protocol
2021-11-01	Ashanti	11107	602623	Protocol
2021-11-01	Bono	6817	166512	Protocol
2021-11-01	Bono East	9163	155920	Protocol
2021-11-01	Central	7802	245635	Protocol
2021-11-01	Eastern	14487	344212	Protocol
2021-11-01	Greater Accra	6913	412900	Protocol
2021-11-01	North East	3704	42749	Protocol
2021-11-01	Northern	8468	111523	Protocol
2021-11-01	Oti	3281	47638	Protocol
2021-11-01	Savannah	3302	43775	Protocol
2021-11-01	Upper East	4780	148779	Protocol
2021-11-01	Upper West	4402	80813	Protocol
2021-11-01	Volta	5060	169754	Protocol
2021-11-01	Western	10093	208112	Protocol
2021-11-01	Western North	3213	79582	Protocol
2021-12-01	Ahafo	3662	73727	Protocol
2021-12-01	Ashanti	10539	504811	Protocol
2021-12-01	Bono	6691	168214	Protocol
2021-12-01	Bono East	6733	127497	Protocol
2021-12-01	Central	7163	256371	Protocol
2021-12-01	Eastern	11433	326829	Protocol
2021-12-01	Greater Accra	7501	486089	Protocol
2021-12-01	North East	3400	38508	Protocol
2021-12-01	Northern	8696	102565	Protocol
2021-12-01	Oti	3650	45889	Protocol
2021-12-01	Savannah	3003	34624	Protocol
2021-12-01	Upper East	5091	131441	Protocol
2021-12-01	Upper West	4146	70332	Protocol
2021-12-01	Volta	4221	158854	Protocol
2021-12-01	Western	9215	224416	Protocol
2021-12-01	Western North	3165	80906	Protocol
2022-01-01	Ahafo	2710	62724	Protocol
2022-01-01	Ashanti	10139	418432	Protocol
2022-01-01	Bono	5697	144381	Protocol
2022-01-01	Bono East	6652	114881	Protocol
2022-01-01	Central	6728	201859	Protocol
2022-01-01	Eastern	8861	258157	Protocol
2022-01-01	Greater Accra	6200	364077	Protocol
2022-01-01	North East	3874	36585	Protocol
2022-01-01	Northern	10280	103904	Protocol
2022-01-01	Oti	3435	41761	Protocol
2022-01-01	Savannah	2665	30332	Protocol
2022-01-01	Upper East	5379	108755	Protocol
2022-01-01	Upper West	3959	60322	Protocol
2022-01-01	Volta	3902	131925	Protocol
2022-01-01	Western	8343	177475	Protocol
2022-01-01	Western North	2438	66795	Protocol
2022-02-01	Ahafo	4061	58819	Protocol
2022-02-01	Ashanti	12932	440039	Protocol
2022-02-01	Bono	7746	149387	Protocol
2022-02-01	Bono East	8374	117406	Protocol
2022-02-01	Central	6559	192063	Protocol
2022-02-01	Eastern	10794	258609	Protocol
2022-02-01	Greater Accra	6329	361546	Protocol
2022-02-01	North East	4441	32372	Protocol
2022-02-01	Northern	7998	90098	Protocol
2022-02-01	Oti	3503	39326	Protocol
2022-02-01	Savannah	3553	31676	Protocol
2022-02-01	Upper East	6637	110185	Protocol
2022-02-01	Upper West	6548	56442	Protocol
2022-02-01	Volta	4676	126365	Protocol
2022-02-01	Western	8325	170695	Protocol
2022-02-01	Western North	3679	67576	Protocol
2022-03-01	Ahafo	3875	70689	Protocol
2022-03-01	Ashanti	14606	572517	Protocol
2022-03-01	Bono	9016	170045	Protocol
2022-03-01	Bono East	8031	128092	Protocol
2022-03-01	Central	8046	226297	Protocol
2022-03-01	Eastern	13072	309089	Protocol
2022-03-01	Greater Accra	7201	422711	Protocol
2022-03-01	North East	3940	35999	Protocol
2022-03-01	Northern	6724	95316	Protocol
2022-03-01	Oti	3108	46561	Protocol
2022-03-01	Savannah	3090	31537	Protocol
2022-03-01	Upper East	5492	111493	Protocol
2022-03-01	Upper West	4530	63924	Protocol
2022-03-01	Volta	5192	140582	Protocol
2022-03-01	Western	9764	198777	Protocol
2022-03-01	Western North	3776	75752	Protocol
