# Supplementary material for: Reduction in diarrhea cases following implementation of COVID-19 hand hygiene interventions in Ghana: A causal impact analysis
Source: PLoS One. 2024 Aug 29;19(8):e0309202. doi: 10.1371/journal.pone.0309202 (PMC11361678; doi:10.1371/journal.pone.0309202)
Supplement: S2 Data — (LOG) [file pone.0309202.s002.log]

----------------------------------------------------------------------------------------------------------------------------------
      name:  <unnamed>
       log:  /Users/macbookprom1pro/Documents/Data analysis consultations/Impact_diarrhoae_disease/data_analysis_log.log
  log type:  text
 opened on:  12 Jul 2024, 11:27:43

. do "/var/folders/9d/ws6nf1hj20d8glf3m366qtzr0000gn/T//SD09754.000000"

. cd "/Users/macbookprom1pro/Documents/Data analysis consultations/Impact_diarrhoae_disease"
/Users/macbookprom1pro/Documents/Data analysis consultations/Impact_diarrhoae_disease

. 
. import excel "/Users/macbookprom1pro/Documents/Data analysis consultations/Impact_diarrhoae_disease/causal_impact_data_correct.x
> ls", sheet("Sheet 1") firstrow
(16 vars, 812 obs)

. drop F - P

. drop in 801/812
(12 observations deleted)

. 
. 
. encode region, gen(regs)

. encode protocol, gen(protol)

. 
. 
. ** Descriptive Statistics
. bysort protol: tabstat diarrhoea, stat(sum mean semean sd p50 p25 p75 min max)

----------------------------------------------------------------------------------------------------------------------------------
-> protol = Pre-protocol

    Variable |       Sum      Mean  se(mean)        SD       p50       p25       p75       Min       Max
-------------+------------------------------------------------------------------------------------------
   diarrhoea |   2991054  7477.635  192.1389  3842.779    7065.5      4265    9463.5      1953     37527
--------------------------------------------------------------------------------------------------------

----------------------------------------------------------------------------------------------------------------------------------
-> protol = Protocol

    Variable |       Sum      Mean  se(mean)        SD       p50       p25       p75       Min       Max
-------------+------------------------------------------------------------------------------------------
   diarrhoea |   2654479  6636.198  165.0322  3300.644      6161      3944    8237.5      1510     17702
--------------------------------------------------------------------------------------------------------

. tabstat diarrhoea, stat(sum mean semean sd p50 p25 p75 min max)

    Variable |       Sum      Mean  se(mean)        SD       p50       p25       p75       Min       Max
-------------+------------------------------------------------------------------------------------------
   diarrhoea |   5645533  7056.916  127.4351  3604.409    6576.5      4123      8957      1510     37527
--------------------------------------------------------------------------------------------------------

. 
. 
. **Ahafo
. robvar diarrhoea if regs == 1, by(protol) // Equality of variance assumption

            |        Summary of diarrhoea
   protocol |        Mean   Std. dev.       Freq.
------------+------------------------------------
  Pre-proto |      4256.6   435.70288          25
   Protocol |     3827.28   522.09933          25
------------+------------------------------------
      Total |     4041.94   522.98474          50

W0  =  0.47613498   df(1, 48)     Pr > F = 0.49350116

W50 =  0.47048054   df(1, 48)     Pr > F = 0.49606603

W10 =  0.52866201   df(1, 48)     Pr > F = 0.47070139

. bysort protol: swilk diarrhoea if regs == 1 // Normality assumption

----------------------------------------------------------------------------------------------------------------------------------
-> protol = Pre-protocol

                   Shapiro–Wilk W test for normal data

    Variable |        Obs       W           V         z       Prob>z
-------------+------------------------------------------------------
   diarrhoea |         25    0.90966      2.510     1.882    0.02995

----------------------------------------------------------------------------------------------------------------------------------
-> protol = Protocol

                   Shapiro–Wilk W test for normal data

    Variable |        Obs       W           V         z       Prob>z
-------------+------------------------------------------------------
   diarrhoea |         25    0.94312      1.580     0.936    0.17475

. ttest diarrhoea if regs == 1, by(protol)

Two-sample t test with equal variances
------------------------------------------------------------------------------
   Group |     Obs        Mean    Std. err.   Std. dev.   [95% conf. interval]
---------+--------------------------------------------------------------------
Pre-prot |      25      4256.6    87.14058    435.7029    4076.751    4436.449
Protocol |      25     3827.28    104.4199    522.0993    3611.768    4042.792
---------+--------------------------------------------------------------------
Combined |      50     4041.94    73.96121    522.9847    3893.309    4190.571
---------+--------------------------------------------------------------------
    diff |              429.32    136.0036                155.8664    702.7736
------------------------------------------------------------------------------
    diff = mean(Pre-prot) - mean(Protocol)                        t =   3.1567
H0: diff = 0                                     Degrees of freedom =       48

    Ha: diff < 0                 Ha: diff != 0                 Ha: diff > 0
 Pr(T < t) = 0.9986         Pr(|T| > |t|) = 0.0028          Pr(T > t) = 0.0014

. esize twosample diarrhoea if regs == 1, by(protol) cohen

Effect size based on mean comparison

                               Obs per group:
                                Pre-protocol =         25
                                    Protocol =         25
---------------------------------------------------------
        Effect size |   Estimate     [95% conf. interval]
--------------------+------------------------------------
          Cohen's d |    .892844      .306345    1.470901
---------------------------------------------------------

. 
. **Ashanti
. robvar diarrhoea if regs == 2, by(protol)  // Equality of variance assumption

            |        Summary of diarrhoea
   protocol |        Mean   Std. dev.       Freq.
------------+------------------------------------
  Pre-proto |    15327.88   4994.8579          25
   Protocol |    13357.48     2456.21          25
------------+------------------------------------
      Total |    14342.68   4020.5815          50

W0  =  0.21468943   df(1, 48)     Pr > F = 0.6452106

W50 =  0.15641237   df(1, 48)     Pr > F = 0.69423358

W10 =  0.14082066   df(1, 48)     Pr > F = 0.70911969

. bysort protol: swilk diarrhoea if regs == 2 // Normality assumption

----------------------------------------------------------------------------------------------------------------------------------
-> protol = Pre-protocol

                   Shapiro–Wilk W test for normal data

    Variable |        Obs       W           V         z       Prob>z
-------------+------------------------------------------------------
   diarrhoea |         25    0.56487     12.091     5.095    0.00000

----------------------------------------------------------------------------------------------------------------------------------
-> protol = Protocol

                   Shapiro–Wilk W test for normal data

    Variable |        Obs       W           V         z       Prob>z
-------------+------------------------------------------------------
   diarrhoea |         25    0.94854      1.430     0.731    0.23242

. ttest diarrhoea if regs == 2, by(protol)

Two-sample t test with equal variances
------------------------------------------------------------------------------
   Group |     Obs        Mean    Std. err.   Std. dev.   [95% conf. interval]
---------+--------------------------------------------------------------------
Pre-prot |      25    15327.88    998.9716    4994.858     13266.1    17389.66
Protocol |      25    13357.48     491.242     2456.21    12343.61    14371.35
---------+--------------------------------------------------------------------
Combined |      50    14342.68    568.5961    4020.581    13200.04    15485.32
---------+--------------------------------------------------------------------
    diff |              1970.4    1113.222               -267.8826    4208.683
------------------------------------------------------------------------------
    diff = mean(Pre-prot) - mean(Protocol)                        t =   1.7700
H0: diff = 0                                     Degrees of freedom =       48

    Ha: diff < 0                 Ha: diff != 0                 Ha: diff > 0
 Pr(T < t) = 0.9585         Pr(|T| > |t|) = 0.0831          Pr(T > t) = 0.0415

. esize twosample diarrhoea if regs == 2, by(protol) cohen

Effect size based on mean comparison

                               Obs per group:
                                Pre-protocol =         25
                                    Protocol =         25
---------------------------------------------------------
        Effect size |   Estimate     [95% conf. interval]
--------------------+------------------------------------
          Cohen's d |   .5006309    -.0651788    1.061397
---------------------------------------------------------

. 
. ranksum diarrhoea if regs == 2, by(protol)

Two-sample Wilcoxon rank-sum (Mann–Whitney) test

      protol |      Obs    Rank sum    Expected
-------------+---------------------------------
Pre-protocol |       25         730       637.5
    Protocol |       25         545       637.5
-------------+---------------------------------
    Combined |       50        1275        1275

Unadjusted variance     2656.25
Adjustment for ties        0.00
                     ----------
Adjusted variance       2656.25

H0: diarrh~a(protol==Pre-protocol) = diarrh~a(protol==Protocol)
         z =  1.795
Prob > |z| = 0.0727
Exact prob = 0.0741

. 
. **Bono
. robvar diarrhoea if regs == 3, by(protol)  // Equality of variance assumption

            |        Summary of diarrhoea
   protocol |        Mean   Std. dev.       Freq.
------------+------------------------------------
  Pre-proto |     7803.52   1046.8953          25
   Protocol |     7275.92   1155.3965          25
------------+------------------------------------
      Total |     7539.72   1123.2411          50

W0  =  0.16232097   df(1, 48)     Pr > F = 0.68881748

W50 =  0.07174177   df(1, 48)     Pr > F = 0.7899651

W10 =  0.12113158   df(1, 48)     Pr > F = 0.72933219

. bysort protol: swilk diarrhoea if regs == 3 // Normality assumption

----------------------------------------------------------------------------------------------------------------------------------
-> protol = Pre-protocol

                   Shapiro–Wilk W test for normal data

    Variable |        Obs       W           V         z       Prob>z
-------------+------------------------------------------------------
   diarrhoea |         25    0.97680      0.645    -0.898    0.81536

----------------------------------------------------------------------------------------------------------------------------------
-> protol = Protocol

                   Shapiro–Wilk W test for normal data

    Variable |        Obs       W           V         z       Prob>z
-------------+------------------------------------------------------
   diarrhoea |         25    0.95368      1.287     0.516    0.30299

. ttest diarrhoea if regs == 3, by(protol)

Two-sample t test with equal variances
------------------------------------------------------------------------------
   Group |     Obs        Mean    Std. err.   Std. dev.   [95% conf. interval]
---------+--------------------------------------------------------------------
Pre-prot |      25     7803.52    209.3791    1046.895    7371.383    8235.657
Protocol |      25     7275.92    231.0793    1155.396    6798.996    7752.844
---------+--------------------------------------------------------------------
Combined |      50     7539.72    158.8503    1123.241    7220.498    7858.942
---------+--------------------------------------------------------------------
    diff |               527.6    311.8289               -99.37393    1154.574
------------------------------------------------------------------------------
    diff = mean(Pre-prot) - mean(Protocol)                        t =   1.6920
H0: diff = 0                                     Degrees of freedom =       48

    Ha: diff < 0                 Ha: diff != 0                 Ha: diff > 0
 Pr(T < t) = 0.9514         Pr(|T| > |t|) = 0.0971          Pr(T > t) = 0.0486

. esize twosample diarrhoea if regs == 3, by(protol) cohen

Effect size based on mean comparison

                               Obs per group:
                                Pre-protocol =         25
                                    Protocol =         25
---------------------------------------------------------
        Effect size |   Estimate     [95% conf. interval]
--------------------+------------------------------------
          Cohen's d |   .4785568    -.0863838    1.038663
---------------------------------------------------------

. 
. 
. **Bono East
. robvar diarrhoea if regs == 4, by(protol)  // Equality of variance assumption

            |        Summary of diarrhoea
   protocol |        Mean   Std. dev.       Freq.
------------+------------------------------------
  Pre-proto |     7430.44   1195.6786          25
   Protocol |        7444   1156.0127          25
------------+------------------------------------
      Total |     7437.22   1163.9711          50

W0  =  0.00010288   df(1, 48)     Pr > F = 0.99194916

W50 =  0.00303617   df(1, 48)     Pr > F = 0.95628633

W10 =  0.00279772   df(1, 48)     Pr > F = 0.95803628

. bysort protol: swilk diarrhoea if regs == 4 // Normality assumption

----------------------------------------------------------------------------------------------------------------------------------
-> protol = Pre-protocol

                   Shapiro–Wilk W test for normal data

    Variable |        Obs       W           V         z       Prob>z
-------------+------------------------------------------------------
   diarrhoea |         25    0.93092      1.920     1.333    0.09126

----------------------------------------------------------------------------------------------------------------------------------
-> protol = Protocol

                   Shapiro–Wilk W test for normal data

    Variable |        Obs       W           V         z       Prob>z
-------------+------------------------------------------------------
   diarrhoea |         25    0.95947      1.126     0.243    0.40392

. ttest diarrhoea if regs == 4, by(protol)

Two-sample t test with equal variances
------------------------------------------------------------------------------
   Group |     Obs        Mean    Std. err.   Std. dev.   [95% conf. interval]
---------+--------------------------------------------------------------------
Pre-prot |      25     7430.44    239.1357    1195.679    6936.888    7923.992
Protocol |      25        7444    231.2025    1156.013    6966.821    7921.179
---------+--------------------------------------------------------------------
Combined |      50     7437.22    164.6104    1163.971    7106.423    7768.017
---------+--------------------------------------------------------------------
    diff |              -13.56    332.6267               -682.3508    655.2308
------------------------------------------------------------------------------
    diff = mean(Pre-prot) - mean(Protocol)                        t =  -0.0408
H0: diff = 0                                     Degrees of freedom =       48

    Ha: diff < 0                 Ha: diff != 0                 Ha: diff > 0
 Pr(T < t) = 0.4838         Pr(|T| > |t|) = 0.9677          Pr(T > t) = 0.5162

. esize twosample diarrhoea if regs == 4, by(protol) cohen

Effect size based on mean comparison

                               Obs per group:
                                Pre-protocol =         25
                                    Protocol =         25
---------------------------------------------------------
        Effect size |   Estimate     [95% conf. interval]
--------------------+------------------------------------
          Cohen's d |  -.0115305    -.5658369    .5428957
---------------------------------------------------------

. 
. 
. **Central
. robvar diarrhoea if regs == 5, by(protol)  // Equality of variance assumption

            |        Summary of diarrhoea
   protocol |        Mean   Std. dev.       Freq.
------------+------------------------------------
  Pre-proto |     8983.52   1022.7518          25
   Protocol |     7759.12   1062.0173          25
------------+------------------------------------
      Total |     8371.32   1202.9987          50

W0  =  0.00125685   df(1, 48)     Pr > F = 0.97186623

W50 =  0.00555366   df(1, 48)     Pr > F = 0.94090406

W10 =  0.00823216   df(1, 48)     Pr > F = 0.9280837

. bysort protol: swilk diarrhoea if regs == 5 // Normality assumption

----------------------------------------------------------------------------------------------------------------------------------
-> protol = Pre-protocol

                   Shapiro–Wilk W test for normal data

    Variable |        Obs       W           V         z       Prob>z
-------------+------------------------------------------------------
   diarrhoea |         25    0.97567      0.676    -0.800    0.78812

----------------------------------------------------------------------------------------------------------------------------------
-> protol = Protocol

                   Shapiro–Wilk W test for normal data

    Variable |        Obs       W           V         z       Prob>z
-------------+------------------------------------------------------
   diarrhoea |         25    0.94862      1.428     0.728    0.23333

. ttest diarrhoea if regs == 5, by(protol)

Two-sample t test with equal variances
------------------------------------------------------------------------------
   Group |     Obs        Mean    Std. err.   Std. dev.   [95% conf. interval]
---------+--------------------------------------------------------------------
Pre-prot |      25     8983.52    204.5504    1022.752    8561.349    9405.691
Protocol |      25     7759.12    212.4035    1062.017    7320.741    8197.499
---------+--------------------------------------------------------------------
Combined |      50     8371.32    170.1297    1202.999    8029.432    8713.208
---------+--------------------------------------------------------------------
    diff |              1224.4    294.8832                631.4977    1817.302
------------------------------------------------------------------------------
    diff = mean(Pre-prot) - mean(Protocol)                        t =   4.1522
H0: diff = 0                                     Degrees of freedom =       48

    Ha: diff < 0                 Ha: diff != 0                 Ha: diff > 0
 Pr(T < t) = 0.9999         Pr(|T| > |t|) = 0.0001          Pr(T > t) = 0.0001

. esize twosample diarrhoea if regs == 5, by(protol) cohen

Effect size based on mean comparison

                               Obs per group:
                                Pre-protocol =         25
                                    Protocol =         25
---------------------------------------------------------
        Effect size |   Estimate     [95% conf. interval]
--------------------+------------------------------------
          Cohen's d |   1.174406     .5673507    1.771036
---------------------------------------------------------

. 
. 
. **Eastern
. robvar diarrhoea if regs == 6, by(protol)  // Equality of variance assumption

            |        Summary of diarrhoea
   protocol |        Mean   Std. dev.       Freq.
------------+------------------------------------
  Pre-proto |    13771.96   1753.2956          25
   Protocol |     12519.8   2152.7987          25
------------+------------------------------------
      Total |    13145.88   2043.4311          50

W0  =  0.29219389   df(1, 48)     Pr > F = 0.59131767

W50 =  0.18898666   df(1, 48)     Pr > F = 0.66570959

W10 =  0.27337022   df(1, 48)     Pr > F = 0.60348512

. bysort protol: swilk diarrhoea if regs == 6 // Normality assumption

----------------------------------------------------------------------------------------------------------------------------------
-> protol = Pre-protocol

                   Shapiro–Wilk W test for normal data

    Variable |        Obs       W           V         z       Prob>z
-------------+------------------------------------------------------
   diarrhoea |         25    0.93892      1.697     1.081    0.13978

----------------------------------------------------------------------------------------------------------------------------------
-> protol = Protocol

                   Shapiro–Wilk W test for normal data

    Variable |        Obs       W           V         z       Prob>z
-------------+------------------------------------------------------
   diarrhoea |         25    0.96051      1.097     0.190    0.42467

. ttest diarrhoea if regs == 6, by(protol)

Two-sample t test with equal variances
------------------------------------------------------------------------------
   Group |     Obs        Mean    Std. err.   Std. dev.   [95% conf. interval]
---------+--------------------------------------------------------------------
Pre-prot |      25    13771.96    350.6591    1753.296    13048.24    14495.68
Protocol |      25     12519.8    430.5597    2152.799    11631.17    13408.43
---------+--------------------------------------------------------------------
Combined |      50    13145.88    288.9848    2043.431    12565.14    13726.62
---------+--------------------------------------------------------------------
    diff |             1252.16    555.2869                135.6809    2368.639
------------------------------------------------------------------------------
    diff = mean(Pre-prot) - mean(Protocol)                        t =   2.2550
H0: diff = 0                                     Degrees of freedom =       48

    Ha: diff < 0                 Ha: diff != 0                 Ha: diff > 0
 Pr(T < t) = 0.9856         Pr(|T| > |t|) = 0.0287          Pr(T > t) = 0.0144

. esize twosample diarrhoea if regs == 6, by(protol) cohen

Effect size based on mean comparison

                               Obs per group:
                                Pre-protocol =         25
                                    Protocol =         25
---------------------------------------------------------
        Effect size |   Estimate     [95% conf. interval]
--------------------+------------------------------------
          Cohen's d |   .6378043     .0658719    1.203429
---------------------------------------------------------

. 
. 
. **Greater Accra
. robvar diarrhoea if regs == 7, by(protol)  // Equality of variance assumption

            |        Summary of diarrhoea
   protocol |        Mean   Std. dev.       Freq.
------------+------------------------------------
  Pre-proto |     8915.96   1467.1976          25
   Protocol |     7169.92   1499.9522          25
------------+------------------------------------
      Total |     8042.94    1712.909          50

W0  =  0.73785540   df(1, 48)     Pr > F = 0.39461828

W50 =  0.81241888   df(1, 48)     Pr > F = 0.37190658

W10 =  0.82911193   df(1, 48)     Pr > F = 0.36707952

. bysort protol: swilk diarrhoea if regs == 7 // Normality assumption

----------------------------------------------------------------------------------------------------------------------------------
-> protol = Pre-protocol

                   Shapiro–Wilk W test for normal data

    Variable |        Obs       W           V         z       Prob>z
-------------+------------------------------------------------------
   diarrhoea |         25    0.96201      1.056     0.111    0.45594

----------------------------------------------------------------------------------------------------------------------------------
-> protol = Protocol

                   Shapiro–Wilk W test for normal data

    Variable |        Obs       W           V         z       Prob>z
-------------+------------------------------------------------------
   diarrhoea |         25    0.87910      3.360     2.477    0.00662

. ttest diarrhoea if regs == 7, by(protol)

Two-sample t test with equal variances
------------------------------------------------------------------------------
   Group |     Obs        Mean    Std. err.   Std. dev.   [95% conf. interval]
---------+--------------------------------------------------------------------
Pre-prot |      25     8915.96    293.4395    1467.198    8310.331    9521.589
Protocol |      25     7169.92    299.9904    1499.952     6550.77     7789.07
---------+--------------------------------------------------------------------
Combined |      50     8042.94    242.2419    1712.909    7556.137    8529.743
---------+--------------------------------------------------------------------
    diff |             1746.04    419.6439                902.2894    2589.791
------------------------------------------------------------------------------
    diff = mean(Pre-prot) - mean(Protocol)                        t =   4.1608
H0: diff = 0                                     Degrees of freedom =       48

    Ha: diff < 0                 Ha: diff != 0                 Ha: diff > 0
 Pr(T < t) = 0.9999         Pr(|T| > |t|) = 0.0001          Pr(T > t) = 0.0001

. esize twosample diarrhoea if regs == 7, by(protol) cohen

Effect size based on mean comparison

                               Obs per group:
                                Pre-protocol =         25
                                    Protocol =         25
---------------------------------------------------------
        Effect size |   Estimate     [95% conf. interval]
--------------------+------------------------------------
          Cohen's d |   1.176842     .5695897    1.773654
---------------------------------------------------------

. 
. ranksum diarrhoea if regs == 7, by(protol)

Two-sample Wilcoxon rank-sum (Mann–Whitney) test

      protol |      Obs    Rank sum    Expected
-------------+---------------------------------
Pre-protocol |       25         830       637.5
    Protocol |       25         445       637.5
-------------+---------------------------------
    Combined |       50        1275        1275

Unadjusted variance     2656.25
Adjustment for ties        0.00
                     ----------
Adjusted variance       2656.25

H0: diarrh~a(protol==Pre-protocol) = diarrh~a(protol==Protocol)
         z =  3.735
Prob > |z| = 0.0002
Exact prob = 0.0001

. 
. 
. **North East
. robvar diarrhoea if regs == 8, by(protol)  // Equality of variance assumption

            |        Summary of diarrhoea
   protocol |        Mean   Std. dev.       Freq.
------------+------------------------------------
  Pre-proto |     3554.72   701.23989          25
   Protocol |        4048   1329.0377          25
------------+------------------------------------
      Total |     3801.36    1080.773          50

W0  =  6.3597466   df(1, 48)     Pr > F = 0.01504611

W50 =  4.7420542   df(1, 48)     Pr > F = 0.03438025

W10 =  5.4850363   df(1, 48)     Pr > F = 0.0233764

. bysort protol: swilk diarrhoea if regs == 8 // Normality assumption

----------------------------------------------------------------------------------------------------------------------------------
-> protol = Pre-protocol

                   Shapiro–Wilk W test for normal data

    Variable |        Obs       W           V         z       Prob>z
-------------+------------------------------------------------------
   diarrhoea |         25    0.96541      0.961    -0.081    0.53222

----------------------------------------------------------------------------------------------------------------------------------
-> protol = Protocol

                   Shapiro–Wilk W test for normal data

    Variable |        Obs       W           V         z       Prob>z
-------------+------------------------------------------------------
   diarrhoea |         25    0.93685      1.755     1.150    0.12516

. ttest diarrhoea if regs == 8, by(protol) unequal

Two-sample t test with unequal variances
------------------------------------------------------------------------------
   Group |     Obs        Mean    Std. err.   Std. dev.   [95% conf. interval]
---------+--------------------------------------------------------------------
Pre-prot |      25     3554.72     140.248    701.2399    3265.262    3844.178
Protocol |      25        4048    265.8075    1329.038      3499.4      4596.6
---------+--------------------------------------------------------------------
Combined |      50     3801.36    152.8444    1080.773    3494.208    4108.512
---------+--------------------------------------------------------------------
    diff |             -493.28    300.5381               -1102.566     116.006
------------------------------------------------------------------------------
    diff = mean(Pre-prot) - mean(Protocol)                        t =  -1.6413
H0: diff = 0                     Satterthwaite's degrees of freedom =  36.4017

    Ha: diff < 0                 Ha: diff != 0                 Ha: diff > 0
 Pr(T < t) = 0.0547         Pr(|T| > |t|) = 0.1093          Pr(T > t) = 0.9453

. esize twosample diarrhoea if regs == 8, by(protol) cohen unequal

Effect size based on mean comparison, unequal variances

                               Obs per group:
                                Pre-protocol =         25
                                    Protocol =         25
---------------------------------------------------------
        Effect size |   Estimate     [95% conf. interval]
--------------------+------------------------------------
          Cohen's d |  -.4642362    -1.025622     .103287
---------------------------------------------------------
            Satterthwaite's degrees of freedom =  36.4017

. 
. 
. **Northern
. robvar diarrhoea if regs == 9, by(protol)  // Equality of variance assumption

            |        Summary of diarrhoea
   protocol |        Mean   Std. dev.       Freq.
------------+------------------------------------
  Pre-proto |     9126.88   1331.9801          25
   Protocol |     7426.16   1698.5037          25
------------+------------------------------------
      Total |     8276.52   1737.7776          50

W0  =  3.6022493   df(1, 48)     Pr > F = 0.06372394

W50 =  3.6578376   df(1, 48)     Pr > F = 0.06178306

W10 =  3.8176059   df(1, 48)     Pr > F = 0.0565572

. bysort protol: swilk diarrhoea if regs == 9 // Normality assumption

----------------------------------------------------------------------------------------------------------------------------------
-> protol = Pre-protocol

                   Shapiro–Wilk W test for normal data

    Variable |        Obs       W           V         z       Prob>z
-------------+------------------------------------------------------
   diarrhoea |         25    0.88607      3.166     2.356    0.00924

----------------------------------------------------------------------------------------------------------------------------------
-> protol = Protocol

                   Shapiro–Wilk W test for normal data

    Variable |        Obs       W           V         z       Prob>z
-------------+------------------------------------------------------
   diarrhoea |         25    0.97411      0.719    -0.673    0.74962

. ttest diarrhoea if regs == 9, by(protol)

Two-sample t test with equal variances
------------------------------------------------------------------------------
   Group |     Obs        Mean    Std. err.   Std. dev.   [95% conf. interval]
---------+--------------------------------------------------------------------
Pre-prot |      25     9126.88     266.396     1331.98    8577.066    9676.694
Protocol |      25     7426.16    339.7007    1698.504    6725.052    8127.268
---------+--------------------------------------------------------------------
Combined |      50     8276.52    245.7589    1737.778    7782.649    8770.391
---------+--------------------------------------------------------------------
    diff |             1700.72    431.6983                832.7324    2568.708
------------------------------------------------------------------------------
    diff = mean(Pre-prot) - mean(Protocol)                        t =   3.9396
H0: diff = 0                                     Degrees of freedom =       48

    Ha: diff < 0                 Ha: diff != 0                 Ha: diff > 0
 Pr(T < t) = 0.9999         Pr(|T| > |t|) = 0.0003          Pr(T > t) = 0.0001

. esize twosample diarrhoea if regs == 9, by(protol) cohen

Effect size based on mean comparison

                               Obs per group:
                                Pre-protocol =         25
                                    Protocol =         25
---------------------------------------------------------
        Effect size |   Estimate     [95% conf. interval]
--------------------+------------------------------------
          Cohen's d |   1.114288     .5119939    1.706545
---------------------------------------------------------

. 
. ranksum diarrhoea if regs == 9, by(protol)

Two-sample Wilcoxon rank-sum (Mann–Whitney) test

      protol |      Obs    Rank sum    Expected
-------------+---------------------------------
Pre-protocol |       25         811       637.5
    Protocol |       25         464       637.5
-------------+---------------------------------
    Combined |       50        1275        1275

Unadjusted variance     2656.25
Adjustment for ties        0.00
                     ----------
Adjusted variance       2656.25

H0: diarrh~a(protol==Pre-protocol) = diarrh~a(protol==Protocol)
         z =  3.366
Prob > |z| = 0.0008
Exact prob = 0.0006

. 
. 
. **Oti
. robvar diarrhoea if regs == 10, by(protol)  // Equality of variance assumption

            |        Summary of diarrhoea
   protocol |        Mean   Std. dev.       Freq.
------------+------------------------------------
  Pre-proto |     3396.16   559.01093          25
   Protocol |     3233.24   434.21368          25
------------+------------------------------------
      Total |      3314.7   502.17121          50

W0  =  0.50224567   df(1, 48)     Pr > F = 0.48194292

W50 =  0.53196723   df(1, 48)     Pr > F = 0.46932522

W10 =  0.49820302   df(1, 48)     Pr > F = 0.48370256

. bysort protol: swilk diarrhoea if regs == 10 // Normality assumption

----------------------------------------------------------------------------------------------------------------------------------
-> protol = Pre-protocol

                   Shapiro–Wilk W test for normal data

    Variable |        Obs       W           V         z       Prob>z
-------------+------------------------------------------------------
   diarrhoea |         25    0.93454      1.819     1.223    0.11066

----------------------------------------------------------------------------------------------------------------------------------
-> protol = Protocol

                   Shapiro–Wilk W test for normal data

    Variable |        Obs       W           V         z       Prob>z
-------------+------------------------------------------------------
   diarrhoea |         25    0.95984      1.116     0.224    0.41136

. ttest diarrhoea if regs == 10, by(protol)

Two-sample t test with equal variances
------------------------------------------------------------------------------
   Group |     Obs        Mean    Std. err.   Std. dev.   [95% conf. interval]
---------+--------------------------------------------------------------------
Pre-prot |      25     3396.16    111.8022    559.0109    3165.412    3626.908
Protocol |      25     3233.24    86.84274    434.2137    3054.005    3412.475
---------+--------------------------------------------------------------------
Combined |      50      3314.7    71.01773    502.1712    3171.985    3457.415
---------+--------------------------------------------------------------------
    diff |              162.92    141.5676               -121.7208    447.5608
------------------------------------------------------------------------------
    diff = mean(Pre-prot) - mean(Protocol)                        t =   1.1508
H0: diff = 0                                     Degrees of freedom =       48

    Ha: diff < 0                 Ha: diff != 0                 Ha: diff > 0
 Pr(T < t) = 0.8722         Pr(|T| > |t|) = 0.2555          Pr(T > t) = 0.1278

. esize twosample diarrhoea if regs == 10, by(protol) cohen

Effect size based on mean comparison

                               Obs per group:
                                Pre-protocol =         25
                                    Protocol =         25
---------------------------------------------------------
        Effect size |   Estimate     [95% conf. interval]
--------------------+------------------------------------
          Cohen's d |   .3255034    -.2343179    .8819869
---------------------------------------------------------

. 
. 
. **Savannah
. robvar diarrhoea if regs == 11, by(protol)  // Equality of variance assumption

            |        Summary of diarrhoea
   protocol |        Mean   Std. dev.       Freq.
------------+------------------------------------
  Pre-proto |     2688.28   372.40844          25
   Protocol |     2549.92   609.95915          25
------------+------------------------------------
      Total |      2619.1   505.01587          50

W0  =  8.8789351   df(1, 48)     Pr > F = 0.00451649

W50 =  8.6091247   df(1, 48)     Pr > F = 0.00511704

W10 =  8.8545849   df(1, 48)     Pr > F = 0.0045675

. bysort protol: swilk diarrhoea if regs == 11 // Normality assumption

----------------------------------------------------------------------------------------------------------------------------------
-> protol = Pre-protocol

                   Shapiro–Wilk W test for normal data

    Variable |        Obs       W           V         z       Prob>z
-------------+------------------------------------------------------
   diarrhoea |         25    0.96986      0.837    -0.363    0.64163

----------------------------------------------------------------------------------------------------------------------------------
-> protol = Protocol

                   Shapiro–Wilk W test for normal data

    Variable |        Obs       W           V         z       Prob>z
-------------+------------------------------------------------------
   diarrhoea |         25    0.96173      1.063     0.126    0.45003

. ttest diarrhoea if regs == 11, by(protol) unequal

Two-sample t test with unequal variances
------------------------------------------------------------------------------
   Group |     Obs        Mean    Std. err.   Std. dev.   [95% conf. interval]
---------+--------------------------------------------------------------------
Pre-prot |      25     2688.28    74.48169    372.4084    2534.557    2842.003
Protocol |      25     2549.92    121.9918    609.9591    2298.141    2801.699
---------+--------------------------------------------------------------------
Combined |      50      2619.1    71.42003    505.0159    2475.576    2762.624
---------+--------------------------------------------------------------------
    diff |              138.36    142.9319               -150.5819    427.3019
------------------------------------------------------------------------------
    diff = mean(Pre-prot) - mean(Protocol)                        t =   0.9680
H0: diff = 0                     Satterthwaite's degrees of freedom =  39.7099

    Ha: diff < 0                 Ha: diff != 0                 Ha: diff > 0
 Pr(T < t) = 0.8306         Pr(|T| > |t|) = 0.3389          Pr(T > t) = 0.1694

. esize twosample diarrhoea if regs == 11, by(protol) cohen unequal

Effect size based on mean comparison, unequal variances

                               Obs per group:
                                Pre-protocol =         25
                                    Protocol =         25
---------------------------------------------------------
        Effect size |   Estimate     [95% conf. interval]
--------------------+------------------------------------
          Cohen's d |   .2737955     -.285505    .8296982
---------------------------------------------------------
            Satterthwaite's degrees of freedom =  39.7099

. 
. 
. **Upper East
. robvar diarrhoea if regs == 12, by(protol)  // Equality of variance assumption

            |        Summary of diarrhoea
   protocol |        Mean   Std. dev.       Freq.
------------+------------------------------------
  Pre-proto |     6938.64   1306.9645          25
   Protocol |     5983.72   1133.2112          25
------------+------------------------------------
      Total |     6461.18   1303.1686          50

W0  =  0.07596593   df(1, 48)     Pr > F = 0.78402369

W50 =  0.12996270   df(1, 48)     Pr > F = 0.72005236

W10 =  0.08232113   df(1, 48)     Pr > F = 0.77541112

. bysort protol: swilk diarrhoea if regs == 12 // Normality assumption

----------------------------------------------------------------------------------------------------------------------------------
-> protol = Pre-protocol

                   Shapiro–Wilk W test for normal data

    Variable |        Obs       W           V         z       Prob>z
-------------+------------------------------------------------------
   diarrhoea |         25    0.95689      1.198     0.369    0.35596

----------------------------------------------------------------------------------------------------------------------------------
-> protol = Protocol

                   Shapiro–Wilk W test for normal data

    Variable |        Obs       W           V         z       Prob>z
-------------+------------------------------------------------------
   diarrhoea |         25    0.95430      1.270     0.488    0.31261

. ttest diarrhoea if regs == 12, by(protol)

Two-sample t test with equal variances
------------------------------------------------------------------------------
   Group |     Obs        Mean    Std. err.   Std. dev.   [95% conf. interval]
---------+--------------------------------------------------------------------
Pre-prot |      25     6938.64    261.3929    1306.965    6399.152    7478.128
Protocol |      25     5983.72    226.6422    1133.211    5515.953    6451.487
---------+--------------------------------------------------------------------
Combined |      50     6461.18    184.2959    1303.169    6090.824    6831.536
---------+--------------------------------------------------------------------
    diff |              954.92    345.9667                259.3073    1650.533
------------------------------------------------------------------------------
    diff = mean(Pre-prot) - mean(Protocol)                        t =   2.7602
H0: diff = 0                                     Degrees of freedom =       48

    Ha: diff < 0                 Ha: diff != 0                 Ha: diff > 0
 Pr(T < t) = 0.9959         Pr(|T| > |t|) = 0.0082          Pr(T > t) = 0.0041

. esize twosample diarrhoea if regs == 12, by(protol) cohen

Effect size based on mean comparison

                               Obs per group:
                                Pre-protocol =         25
                                    Protocol =         25
---------------------------------------------------------
        Effect size |   Estimate     [95% conf. interval]
--------------------+------------------------------------
          Cohen's d |   .7806883     .2010911    1.352745
---------------------------------------------------------

. 
. 
. **North West
. robvar diarrhoea if regs == 13, by(protol)  // Equality of variance assumption

            |        Summary of diarrhoea
   protocol |        Mean   Std. dev.       Freq.
------------+------------------------------------
  Pre-proto |     5528.12     1000.26          25
   Protocol |     4876.48   935.90175          25
------------+------------------------------------
      Total |      5202.3   1013.6044          50

W0  =  0.71721300   df(1, 48)     Pr > F = 0.40126238

W50 =  0.75068457   df(1, 48)     Pr > F = 0.39056999

W10 =  0.76041995   df(1, 48)     Pr > F = 0.38753824

. bysort protol: swilk diarrhoea if regs == 13 // Normality assumption

----------------------------------------------------------------------------------------------------------------------------------
-> protol = Pre-protocol

                   Shapiro–Wilk W test for normal data

    Variable |        Obs       W           V         z       Prob>z
-------------+------------------------------------------------------
   diarrhoea |         25    0.93165      1.899     1.311    0.09488

----------------------------------------------------------------------------------------------------------------------------------
-> protol = Protocol

                   Shapiro–Wilk W test for normal data

    Variable |        Obs       W           V         z       Prob>z
-------------+------------------------------------------------------
   diarrhoea |         25    0.92919      1.968     1.384    0.08324

. ttest diarrhoea if regs == 13, by(protol)

Two-sample t test with equal variances
------------------------------------------------------------------------------
   Group |     Obs        Mean    Std. err.   Std. dev.   [95% conf. interval]
---------+--------------------------------------------------------------------
Pre-prot |      25     5528.12     200.052     1000.26    5115.233    5941.007
Protocol |      25     4876.48    187.1804    935.9018    4490.159    5262.801
---------+--------------------------------------------------------------------
Combined |      50      5202.3    143.3453    1013.604    4914.237    5490.363
---------+--------------------------------------------------------------------
    diff |              651.64    273.9658                100.7947    1202.485
------------------------------------------------------------------------------
    diff = mean(Pre-prot) - mean(Protocol)                        t =   2.3785
H0: diff = 0                                     Degrees of freedom =       48

    Ha: diff < 0                 Ha: diff != 0                 Ha: diff > 0
 Pr(T < t) = 0.9893         Pr(|T| > |t|) = 0.0214          Pr(T > t) = 0.0107

. esize twosample diarrhoea if regs == 13, by(protol) cohen

Effect size based on mean comparison

                               Obs per group:
                                Pre-protocol =         25
                                    Protocol =         25
---------------------------------------------------------
        Effect size |   Estimate     [95% conf. interval]
--------------------+------------------------------------
          Cohen's d |    .672754     .0990662    1.239824
---------------------------------------------------------

. 
. 
. **Volta
. robvar diarrhoea if regs == 14, by(protol)  // Equality of variance assumption

            |        Summary of diarrhoea
   protocol |        Mean   Std. dev.       Freq.
------------+------------------------------------
  Pre-proto |     5932.48   891.13243          25
   Protocol |     4726.56   950.76689          25
------------+------------------------------------
      Total |     5329.52   1096.6724          50

W0  =  0.05782780   df(1, 48)     Pr > F = 0.81098685

W50 =  0.06021207   df(1, 48)     Pr > F = 0.80720721

W10 =  0.06465060   df(1, 48)     Pr > F = 0.80037709

. bysort protol: swilk diarrhoea if regs == 14 // Normality assumption

----------------------------------------------------------------------------------------------------------------------------------
-> protol = Pre-protocol

                   Shapiro–Wilk W test for normal data

    Variable |        Obs       W           V         z       Prob>z
-------------+------------------------------------------------------
   diarrhoea |         25    0.98693      0.363    -2.071    0.98081

----------------------------------------------------------------------------------------------------------------------------------
-> protol = Protocol

                   Shapiro–Wilk W test for normal data

    Variable |        Obs       W           V         z       Prob>z
-------------+------------------------------------------------------
   diarrhoea |         25    0.98726      0.354    -2.122    0.98309

. ttest diarrhoea if regs == 14, by(protol)

Two-sample t test with equal variances
------------------------------------------------------------------------------
   Group |     Obs        Mean    Std. err.   Std. dev.   [95% conf. interval]
---------+--------------------------------------------------------------------
Pre-prot |      25     5932.48    178.2265    891.1324    5564.639    6300.321
Protocol |      25     4726.56    190.1534    950.7669    4334.103    5119.017
---------+--------------------------------------------------------------------
Combined |      50     5329.52    155.0929    1096.672    5017.849    5641.191
---------+--------------------------------------------------------------------
    diff |             1205.92    260.6204                681.9076    1729.932
------------------------------------------------------------------------------
    diff = mean(Pre-prot) - mean(Protocol)                        t =   4.6271
H0: diff = 0                                     Degrees of freedom =       48

    Ha: diff < 0                 Ha: diff != 0                 Ha: diff > 0
 Pr(T < t) = 1.0000         Pr(|T| > |t|) = 0.0000          Pr(T > t) = 0.0000

. esize twosample diarrhoea if regs == 14, by(protol) cohen

Effect size based on mean comparison

                               Obs per group:
                                Pre-protocol =         25
                                    Protocol =         25
---------------------------------------------------------
        Effect size |   Estimate     [95% conf. interval]
--------------------+------------------------------------
          Cohen's d |   1.308745     .6903585    1.915906
---------------------------------------------------------

. 
. 
. **Western
. robvar diarrhoea if regs == 15, by(protol)  // Equality of variance assumption

            |        Summary of diarrhoea
   protocol |        Mean   Std. dev.       Freq.
------------+------------------------------------
  Pre-proto |     10196.2   810.11162          25
   Protocol |      9270.6   1279.0523          25
------------+------------------------------------
      Total |      9733.4   1158.1418          50

W0  =  2.2647321   df(1, 48)     Pr > F = 0.1389015

W50 =  2.2206618   df(1, 48)     Pr > F = 0.14271703

W10 =  2.1901869   df(1, 48)     Pr > F = 0.14542643

. bysort protol: swilk diarrhoea if regs == 15 // Normality assumption

----------------------------------------------------------------------------------------------------------------------------------
-> protol = Pre-protocol

                   Shapiro–Wilk W test for normal data

    Variable |        Obs       W           V         z       Prob>z
-------------+------------------------------------------------------
   diarrhoea |         25    0.97245      0.765    -0.546    0.70761

----------------------------------------------------------------------------------------------------------------------------------
-> protol = Protocol

                   Shapiro–Wilk W test for normal data

    Variable |        Obs       W           V         z       Prob>z
-------------+------------------------------------------------------
   diarrhoea |         25    0.96206      1.054     0.108    0.45691

. ttest diarrhoea if regs == 15, by(protol)

Two-sample t test with equal variances
------------------------------------------------------------------------------
   Group |     Obs        Mean    Std. err.   Std. dev.   [95% conf. interval]
---------+--------------------------------------------------------------------
Pre-prot |      25     10196.2    162.0223    810.1116    9861.802     10530.6
Protocol |      25      9270.6    255.8105    1279.052    8742.633    9798.567
---------+--------------------------------------------------------------------
Combined |      50      9733.4     163.786    1158.142     9404.26    10062.54
---------+--------------------------------------------------------------------
    diff |               925.6    302.8039                316.7719    1534.428
------------------------------------------------------------------------------
    diff = mean(Pre-prot) - mean(Protocol)                        t =   3.0568
H0: diff = 0                                     Degrees of freedom =       48

    Ha: diff < 0                 Ha: diff != 0                 Ha: diff > 0
 Pr(T < t) = 0.9982         Pr(|T| > |t|) = 0.0036          Pr(T > t) = 0.0018

. esize twosample diarrhoea if regs == 15, by(protol) cohen

Effect size based on mean comparison

                               Obs per group:
                                Pre-protocol =         25
                                    Protocol =         25
---------------------------------------------------------
        Effect size |   Estimate     [95% conf. interval]
--------------------+------------------------------------
          Cohen's d |   .8645833      .279895    1.441051
---------------------------------------------------------

. 
. 
. **Western North
. robvar diarrhoea if regs == 16, by(protol)  // Equality of variance assumption

            |        Summary of diarrhoea
   protocol |        Mean   Std. dev.       Freq.
------------+------------------------------------
  Pre-proto |      5790.8   2503.1103          25
   Protocol |     4710.96   2126.4674          25
------------+------------------------------------
      Total |     5250.88   2362.4351          50

W0  =  3.2295330   df(1, 48)     Pr > F = 0.07861433

W50 =  2.2492225   df(1, 48)     Pr > F = 0.14023069

W10 =  3.4590391   df(1, 48)     Pr > F = 0.06904085

. bysort protol: swilk diarrhoea if regs == 16 // Normality assumption

----------------------------------------------------------------------------------------------------------------------------------
-> protol = Pre-protocol

                   Shapiro–Wilk W test for normal data

    Variable |        Obs       W           V         z       Prob>z
-------------+------------------------------------------------------
   diarrhoea |         25    0.85769      3.954     2.810    0.00247

----------------------------------------------------------------------------------------------------------------------------------
-> protol = Protocol

                   Shapiro–Wilk W test for normal data

    Variable |        Obs       W           V         z       Prob>z
-------------+------------------------------------------------------
   diarrhoea |         25    0.70706      8.140     4.286    0.00001

. ttest diarrhoea if regs == 16, by(protol)

Two-sample t test with equal variances
------------------------------------------------------------------------------
   Group |     Obs        Mean    Std. err.   Std. dev.   [95% conf. interval]
---------+--------------------------------------------------------------------
Pre-prot |      25      5790.8    500.6221     2503.11    4757.567    6824.033
Protocol |      25     4710.96    425.2935    2126.467    3833.197    5588.723
---------+--------------------------------------------------------------------
Combined |      50     5250.88    334.0988    2362.435    4579.483    5922.277
---------+--------------------------------------------------------------------
    diff |             1079.84    656.8843               -240.9144    2400.594
------------------------------------------------------------------------------
    diff = mean(Pre-prot) - mean(Protocol)                        t =   1.6439
H0: diff = 0                                     Degrees of freedom =       48

    Ha: diff < 0                 Ha: diff != 0                 Ha: diff > 0
 Pr(T < t) = 0.9466         Pr(|T| > |t|) = 0.1067          Pr(T > t) = 0.0534

. esize twosample diarrhoea if regs == 16, by(protol) cohen

Effect size based on mean comparison

                               Obs per group:
                                Pre-protocol =         25
                                    Protocol =         25
---------------------------------------------------------
        Effect size |   Estimate     [95% conf. interval]
--------------------+------------------------------------
          Cohen's d |   .4649599    -.0994615    1.024677
---------------------------------------------------------

. 
. ranksum diarrhoea if regs == 16, by(protol)

Two-sample Wilcoxon rank-sum (Mann–Whitney) test

      protol |      Obs    Rank sum    Expected
-------------+---------------------------------
Pre-protocol |       25         720       637.5
    Protocol |       25         555       637.5
-------------+---------------------------------
    Combined |       50        1275        1275

Unadjusted variance     2656.25
Adjustment for ties       -0.13
                     ----------
Adjusted variance       2656.12

H0: diarrh~a(protol==Pre-protocol) = diarrh~a(protol==Protocol)
         z =  1.601
Prob > |z| = 0.1094
Exact prob = 0.1110

. 
. 
. **Ghana
. robvar diarrhoea, by(protol) // Equality of variance assumption

            |        Summary of diarrhoea
   protocol |        Mean   Std. dev.       Freq.
------------+------------------------------------
  Pre-proto |    7477.635   3842.7788         400
   Protocol |   6636.1975    3300.644         400
------------+------------------------------------
      Total |   7056.9163   3604.4094         800

W0  =  4.7955233   df(1, 798)     Pr > F = 0.0288226

W50 =  4.8244479   df(1, 798)     Pr > F = 0.0283458

W10 =  4.8234384   df(1, 798)     Pr > F = 0.0283623

. bysort protol: swilk diarrhoea // Normality assumption

----------------------------------------------------------------------------------------------------------------------------------
-> protol = Pre-protocol

                   Shapiro–Wilk W test for normal data

    Variable |        Obs       W           V         z       Prob>z
-------------+------------------------------------------------------
   diarrhoea |        400    0.89570     28.713     7.989    0.00000

----------------------------------------------------------------------------------------------------------------------------------
-> protol = Protocol

                   Shapiro–Wilk W test for normal data

    Variable |        Obs       W           V         z       Prob>z
-------------+------------------------------------------------------
   diarrhoea |        400    0.92808     19.800     7.104    0.00000

. ttest diarrhoea, by(protol) unequal

Two-sample t test with unequal variances
------------------------------------------------------------------------------
   Group |     Obs        Mean    Std. err.   Std. dev.   [95% conf. interval]
---------+--------------------------------------------------------------------
Pre-prot |     400    7477.635    192.1389    3842.779    7099.904    7855.366
Protocol |     400    6636.198    165.0322    3300.644    6311.756    6960.639
---------+--------------------------------------------------------------------
Combined |     800    7056.916    127.4351    3604.409    6806.769    7307.063
---------+--------------------------------------------------------------------
    diff |            841.4375    253.2844                344.2379    1338.637
------------------------------------------------------------------------------
    diff = mean(Pre-prot) - mean(Protocol)                        t =   3.3221
H0: diff = 0                     Satterthwaite's degrees of freedom =   780.23

    Ha: diff < 0                 Ha: diff != 0                 Ha: diff > 0
 Pr(T < t) = 0.9995         Pr(|T| > |t|) = 0.0009          Pr(T > t) = 0.0005

. esize twosample diarrhoea, by(protol) cohen

Effect size based on mean comparison

                               Obs per group:
                                Pre-protocol =        400
                                    Protocol =        400
---------------------------------------------------------
        Effect size |   Estimate     [95% conf. interval]
--------------------+------------------------------------
          Cohen's d |   .2349083     .0957666    .3739038
---------------------------------------------------------

. 
. ranksum diarrhoea, by(protol)

Two-sample Wilcoxon rank-sum (Mann–Whitney) test

      protol |      Obs    Rank sum    Expected
-------------+---------------------------------
Pre-protocol |      400    170980.5      160200
    Protocol |      400    149419.5      160200
-------------+---------------------------------
    Combined |      800      320400      320400

Unadjusted variance    10680000
Adjustment for ties  -4.8811014
                     ----------
Adjusted variance      10679995

H0: diarrh~a(protol==Pre-protocol) = diarrh~a(protol==Protocol)
         z =  3.299
Prob > |z| = 0.0010

Note: Exact p-value is not computed by default for sample sizes > 200.
      Use option exact to compute it.

. 
. 
. 
end of do-file

. log close
      name:  <unnamed>
       log:  /Users/macbookprom1pro/Documents/Data analysis consultations/Impact_diarrhoae_disease/data_analysis_log.log
  log type:  text
 closed on:  12 Jul 2024, 11:28:08
----------------------------------------------------------------------------------------------------------------------------------
